# Supplementary material for: Chlokamycins B–D: Chlorohydrin-Containing Polycyclic Tetramate Macrolactams with Cytotoxic Activity from the Marine Sponge-Derived Streptomyces xiamenensis 1310KO-148
Source: Mar Drugs. 2026 Mar 21;24(3):117. doi: 10.3390/md24030117 (PMC13027431; doi:10.3390/md24030117)
Supplement: Supplementary file 1 [file marinedrugs-24-00117-s001.zip]

Archive with 1 entries (1 files):
- marinedrugs-4213852-supplementary.pdf
